# Supplementary material for: Arabidopsis RBV is a conserved WD40 repeat protein that promotes microRNA biogenesis and ARGONAUTE1 loading
Source: Nat Commun. 2022 Mar 8;13:1217. doi: 10.1038/s41467-022-28872-x (PMC8904849; doi:10.1038/s41467-022-28872-x)
Supplement: Supplementary file 4 — Supplementary Data 2 [file 41467_2022_28872_MOESM4_ESM.xlsx]

## Sheet: Supplementary Data 2
Supplementary Data 2. IDs of genes used in the phylogenetic analysis.
Order	Species	Phytozome accession	Annotation version	Gene name
Brassicales-Brassicaceae	Arabidopsis halleri	Araha.30213s0006.1	v1.1	AhaRBV
Brassicales-Brassicaceae	Arabidopsis lyrata	AL8G42180.t1	v2.1	AlyRBV
		AL8G24250.t1	v2.1
Brassicales-Brassicaceae	Arabidopsis thaliana	AT5G64730.1 (RBV)	Araport11	AthRBV
		AT5G50230.1	Araport11
Brassicales-Brassicaceae	Capsella grandiflora	Cagra.2438s0030.1	v1.1	CgrRBV
		Cagra.0888s0031.1	v1.1
Brassicales-Brassicaceae	Capsella rubella	Carubv10026838m	v1.0	CruRBV
		Carubv10026249m	v1.0
Brassicales-Brassicaceae	Brassica rapa	Brara.F02345.1	v1.3	BraRBV
		Brara.J00659.1	v1.3
Brassicales-Brassicaceae	Eutrema salsugineum	Thhalv10004678m	v1.0	EsaRBV
		Thhalv10013321m	v1.0
Brassicales-Brassicaceae	Alyssum linifolium	Alyli.0224s0055	v1.1
		Alyli.0092s0016
		Alyli.0100s0091
Brassicales-Brassicaceae	Boechera stricta	Bostr.0568s0322	v1.2
		Bostr.15774s0166
Brassicales-Brassicaceae	Descurainia sophioides	Desop.0229s0564	v1.1
		Desop.0022s0019
Brassicales-Brassicaceae	Diptychocarpus strictus	Distr.0004s189700	v2.1
		Distr.0024s2482
Brassicales-Brassicaceae	Euclidium syriacum	Eusyr.0056s0031	v1.1
		Eusyr.0025s0812
Brassicales-Brassicaceae	Iberis amara	Ibeam.0206s0020	v1.1
		Ibeam.2934s0002
Brassicales-Brassicaceae	Lunaria annua	Luann.0010s0671	v1.1
		Luann.0012s0256
Brassicales-Brassicaceae	Malcolmia maritima	Mamar.0076s0073	v1.1
		Mamar.0014s0021
Brassicales-Brassicaceae	Rorippa islandica	Roisl.0024s0360	v1.1
		Roisl.0214s0155
Brassicales-Brassicaceae	Schrenkiella parvula	Sp2g27800	v2.2
		Sp6g12330
Brassicales-Brassicaceae	Thlaspi arvense	Thlar.0004s0340	v1.1
		Thlar.0373s0003
Brassicales-Brassicaceae	Sinapis alba	Sialb.0013s0321	v3.1
		Sialb.0018s0078
Brassicales-Brassicaceae	Myagrum perfoliatum	Myper.0001s2393	v2.1
		Myper.0010s0740
Brassicales	Carica papaya	evm.model.supercontig_72.36	ASGPBv0.4	CpaRBV
		evm.model.supercontig_1360.1	ASGPBv0.4
Malvales	Gossypium raimondii	Gorai.004G045500.1	v2.1
		Gorai.006G269900.1
Vitales	Vitis vinifera	VIT_209s0002g01580	v2.1
		VIT_217s0000g09750
Caryophyllales	Spinacia oleracea	Spov3_C0023.00004	v3
		Spov3_chr4.04369
Cucurbitales	Cucumis sativus	Cucsa.101290	v1.0
		Cucsa.196270
Myrtales	Eucalyptus grandis	Eucgr.H04894	v2.0
		Eucgr.B00173
Sapindales	Citrus sinensis	orange1.1g023772m.g	v1.1
		orange1.1g010470m.g
Malpighiales	Populus trichocarpa	Potri.001G306500.1	v3.0	PtrRBV
		Potri.015G087200.1	v3.0
Malpighiales	Manihot esculenta	Manes.12G148300.2	v6.1
		Manes.12G148000.1	v6.1
		Manes.14G056900.1	v6.1
		Manes.06G112800.1	v6.1
Malpighiales	Ricinus communis	27436.m000276	v0.1	RcoRBV
		30147.m013828	v0.1
Rosales	Malus domestica	MDP0000143524	v1.0	MdoRBV1
		MDP0000196826	v1.0	MdoRBV2
		MDP0000263167	v1.0
		MDP0000643281	v1.0
Rosales	Prunus persica	Prupe.6G161500.1	v2.1	PpeRBV
		Prupe.5G160700.1	v2.1
Rosales	Fragaria vesca	mrna18291.1-v1.0-hybrid	v1.1	FveRBV1
		mrna17850.1-v1.0-hybrid	v1.1	FveRBV2
		mrna10012.1-v1.0-hybrid	v1.1
Fabales	Glycine max	Glyma.08G145700.1	Wm82.a2.v1	GmaRBV1
		Glyma.05G187400.1	Wm82.a2.v1	GmaRBV2
		Glyma.17G126200.1	Wm82.a2.v1
		Glyma.05G043700.1	Wm82.a2.v1
Fabales	Phaseolus vulgaris	Phvul.002G268300.2	v2.1	PvuRBV
		Phvul.003G207100.1	v2.1
Fabales	Medicago truncatula	Medtr8g092620.1	Mt4.0v1	MtrRBV
		Medtr3g075400.1	Mt4.0v1
		Medtr4g104380.1	Mt4.0v1
Solanales	Solanum lycopersicum	Solyc11g005550.1.1	ITAG2.4	SlyRBV
		Solyc03g111740.2.1	ITAG2.4
Solanales	Solanum tuberosum	PGSC0003DMT400010145	v4.03	StuRBV
		PGSC0003DMT400039207	v4.03
Lamiales	Mimulus guttatus	Migut.L00052.1	v2.0	MguRBV
		Migut.D02035.1	v2.0
Ranunculales	Adonis coerulea	Aqcoe6G041900.1	v3.1	AcoRBV
		Aqcoe5G385300.1	v3.1
		Aqcoe3G137100.1	v3.1
Poales	Setaria italica	Seita.1G187700.1	v2.2	SitRBV
Poales	Panicum virgatum	Pavir.Aa01730.1	v1.1	PviRBV1
		Pavir.Ab01890.1	v1.1	PviRBV2
Poales	Panicum hallii	Pahal.A02065.1	v2.0	PhaRBV
Poales	Zea mays	Zm00008a016456_T01	v1.1	ZmaRBV1
		Zm00008a016527_T01	v1.1	ZmaRBV2
Poales	Sorghum bicolor	Sobic.004G171200.1	v3.1	SbiRBV
Poales	Brachypodium distachyon	Bradi3g45337.1	v3.1	BdiRBV
Poales	Oryza sativa	LOC_Os02g33860.1	v7.0	OsaRBV
Alismatales	Spirodela polyrhiza	Spipo9G0040000	v2	SpoRBV
Amborellales	Amborella trichopoda	evm_27.model.AmTr	v1.0
Pinales	Picea abies	MA_10426368g0010	v1.0	PabRBV
		MA_10433772g0010	v1.0
Lycophytes	Selaginella moellendorffii	79311	v1.0	SmoRBV
		268258	v1.0
Bryophytes	Physcomitrella patens	Pp3c23_12950	v3.3
Bryophytes	Marchantia polymorpha	Mapoly0011s0172.1	v3.1	MpoRBV
		Mapoly0102s0055.1	v3.1
Charophyte	Klebsormidium nitens	kfl00368_0080	v1.1
		kfl00375_0040	v1.1
Chlorophyte	Chlamydomonas reinhardtii	Cre16.g675301.t1.1	v5.5	CreRBV
Chlorophyte	Volvox carteri	Vocar.0018s0268	v2.1
