# Supplementary material for: Arabidopsis RBV is a conserved WD40 repeat protein that promotes microRNA biogenesis and ARGONAUTE1 loading
Source: Nat Commun. 2022 Mar 8;13:1217. doi: 10.1038/s41467-022-28872-x (PMC8904849; doi:10.1038/s41467-022-28872-x)
Supplement: Supplementary file 12 — Source Data [file 41467_2022_28872_MOESM12_ESM.xlsx]

## Sheet: Fig.1f
Fig1f.
Raw data
sample	target	Ct	ΔCt	ΔΔCt	2-ΔΔCt	Mean	SD	sample	target	Ct	ΔCt	ΔΔCt	2-ΔΔCt	Mean	SD	sample	target	Ct	ΔCt	ΔΔCt	2-ΔΔCt	Mean	Mean
amiR-SUL	UBQ5	20.9955						amiR-SUL	UBQ5	17.8405						amiR-SUL	UBQ5	18.7703
amiR-SUL rbv-1_replicate 1	UBQ5	20.8386						amiR-SUL rbv-1_replicate 1	UBQ5	17.5915						amiR-SUL rbv-1_replicate 1	UBQ5	17.2008
amiR-SUL rbv-1_replicate 2	UBQ5	20.758						amiR-SUL rbv-1_replicate 2	UBQ5	17.5594						amiR-SUL rbv-1_replicate 2	UBQ5	17.3228
amiR-SUL rbv-1_replicate 3	UBQ5	20.4572						amiR-SUL rbv-1_replicate 3	UBQ5	17.5735						amiR-SUL rbv-1_replicate 3	UBQ5	17.8369
amiR-SUL	SPL3	28.9087	7.91315	0	1			amiR-SUL	MYB33	28.7214	10.8809	0	1			amiR-SUL	MYB65	28.5369	9.76661	0	1
amiR-SUL rbv-1_replicate 1	SPL3	27.978	7.1394	-0.773752	1.70971			amiR-SUL rbv-1_replicate 1	MYB33	28.3105	10.7189	-0.16194	1.11879			amiR-SUL rbv-1_replicate 1	MYB65	25.4853	8.28448	-1.48214	2.79362
amiR-SUL rbv-1_replicate 2	SPL3	27.7387	6.98075	-0.9324	1.90845			amiR-SUL rbv-1_replicate 2	MYB33	28.0878	10.5284	-0.352497	1.27677			amiR-SUL rbv-1_replicate 2	MYB65	25.6434	8.32063	-1.44598	2.72449
amiR-SUL rbv-1_replicate 3	SPL3	27.5679	7.11065	-0.802502	1.74412	1.78743	0.10621	amiR-SUL rbv-1_replicate 3	MYB33	27.9811	10.4076	-0.473267	1.38825	1.26127	0.135396	amiR-SUL rbv-1_replicate 3	MYB65	26.7461	8.9092	-0.857419	1.81179	2.4433	0.547992
amiR-SUL	PHB	26.6123	5.61679	0	1			amiR-SUL	ARF8	27.5502	9.70965	0	1			amiR-SUL	CUC2	29.7847	11.0144	0	1
amiR-SUL rbv-1_replicate 1	PHB	24.9962	4.15769	-1.4591	2.74936			amiR-SUL rbv-1_replicate 1	ARF8	25.9208	8.32927	-1.38038	2.60337			amiR-SUL rbv-1_replicate 1	CUC2	27.9207	10.7199	-0.294495	1.22646
amiR-SUL rbv-1_replicate 2	PHB	24.8602	4.10226	-1.51452	2.85704			amiR-SUL rbv-1_replicate 2	ARF8	25.851	8.29162	-1.41803	2.6722			amiR-SUL rbv-1_replicate 2	CUC2	28.0321	10.7093	-0.305092	1.2355
amiR-SUL rbv-1_replicate 3	PHB	24.6524	4.19519	-1.42159	2.67881	2.76174	0.0897598	amiR-SUL rbv-1_replicate 3	ARF8	25.7325	8.15897	-1.55067	2.92954	2.73504	0.171925	amiR-SUL rbv-1_replicate 3	CUC2	28.8478	11.011	-0.00340525	1.00236	1.15477	0.132067
amiR-SUL	PHV	28.8509	7.85535	0	1											amiR-SUL	CSD2	19.9222	1.15186	0	1
amiR-SUL rbv-1_replicate 1	PHV	26.9595	6.12096	-1.73439	3.32738											amiR-SUL rbv-1_replicate 1	CSD2	17.1096	-0.091177	-1.24303	2.36696
amiR-SUL rbv-1_replicate 2	PHV	26.7738	6.01583	-1.83952	3.57892											amiR-SUL rbv-1_replicate 2	CSD2	17.2036	-0.119188	-1.27104	2.41336
amiR-SUL rbv-1_replicate 3	PHV	26.6652	6.20796	-1.64739	3.13266	3.34632	0.223732									amiR-SUL rbv-1_replicate 3	CSD2	17.8095	-0.0273342	-1.17919	2.2645	2.34827	0.0761714
amiR-SUL	REV	29.3346	8.33906	0	1
amiR-SUL rbv-1_replicate 1	REV	28.381	7.54242	-0.796635	1.73704
amiR-SUL rbv-1_replicate 2	REV	28.1004	7.34244	-0.996614	1.99531
amiR-SUL rbv-1_replicate 3	REV	27.9406	7.48339	-0.855663	1.80959	1.84732	0.133203
amiR-SUL	SPL10	29.1565	8.16101	0	1
amiR-SUL rbv-1_replicate 1	SPL10	27.24	6.40147	-1.75954	3.38589
amiR-SUL rbv-1_replicate 2	SPL10	27.0639	6.30589	-1.85511	3.6178
amiR-SUL rbv-1_replicate 3	SPL10	26.7815	6.32429	-1.83672	3.57197	3.52522	0.12282
amiR-SUL	SPL5	32.1559	11.1603	0	1
amiR-SUL rbv-1_replicate 1	SPL5	31.0686	10.23	-0.930311	1.90569
amiR-SUL rbv-1_replicate 2	SPL5	30.9585	10.2005	-0.959837	1.94509
amiR-SUL rbv-1_replicate 3	SPL5	30.805	10.3477	-0.812611	1.75639	1.86905	0.0995423
Calculated
	SPL3	PHB	PHV	REV	SPL10	SPL5	MYB33	ARF8	MYB65	CSD2	CUC2
amiR-SUL	1	1	1	1	1	1	1	1	1	1	1
amiR-SUL rbv-1	1.78743	2.76174	3.34632	1.84732	3.52522	1.86905	1.26127	2.73504	2.4433	1.15477	2.34827
SD	0.10621	0.0897598	0.223732	0.133203	0.12282	0.0995423	0.135396	0.171925	0.547992	0.132067	0.0761714
P value	0.00106	4.5e-05	0.000432	0.001542	4.1e-05	0.000669	0.056722	0.00044	0.030654	0.112236	6.1e-05
	SPL3	PHB	PHV	REV	SPL10	SPL5	MYB33	ARF8	MYB65	CSD2	CUC2
amiR-SUL rbv-1_replicate 1	1.70971	2.74936	3.32738	1.73704	3.38589	1.90569	1.11879	2.60337	2.79362	1.22646	2.36696
amiR-SUL rbv-1_replicate 2	1.90845	2.85704	3.57892	1.99531	3.6178	1.94509	1.27677	2.6722	2.72449	1.2355	2.41336
amiR-SUL rbv-1_replicate 3	1.74412	2.67881	3.13266	1.80959	3.57197	1.75639	1.38825	2.92954	1.81179	1.00236	2.2645

## Sheet: Fig.2e
Fig.2e
Raw data
Sample Name	Target Name	Cт	ΔCt	ΔΔCt	2-ΔΔCt	Mean	SD
amiR-SUL	UBQ5	20.6602
amiR-SUL rbv-1_replicate 1	UBQ5	20.9158
amiR-SUL rbv-1_replicate 2	UBQ5	20.8049
amiR-SUL rbv-1_replicate 3	UBQ5	20.5186
amiR-SUL	UBQ5	20.7142
pRBV:RBV-eYFP amiR-SUL rbv-1_replicate 1	UBQ5	20.5981
pRBV:RBV-eYFP amiR-SUL rbv-1_replicate 2	UBQ5	20.8805
pRBV:RBV-eYFP amiR-SUL rbv-1_replicate 3	UBQ5	20.8805
amiR-SUL	SUL	24.2538	3.59363	0	1
amiR-SUL rbv-1_replicate 1	SUL	23.6694	2.75359	-0.84004	1.7901
amiR-SUL rbv-1_replicate 2	SUL	23.4417	2.63684	-0.956783	1.94098
amiR-SUL rbv-1_replicate 3	SUL	23.2338	2.71524	-0.878386	1.83832	1.85646	0.0770584
amiR-SUL	SUL	24.3988	3.68467	0	1
pRBV:RBV-eYFP amiR-SUL rbv-1_replicate 1	SUL	24.1527	3.55458	-0.130089	1.09436
pRBV:RBV-eYFP amiR-SUL rbv-1_replicate 2	SUL	24.2402	3.35965	-0.32502	1.25268
pRBV:RBV-eYFP amiR-SUL rbv-1_replicate 3	SUL	24.2402	3.35965	-0.32502	1.25268	1.19991	0.0914064
Calculated
	SUL	SD	P value
amiR-SUL	1	0
amiR-SUL rbv-1	1.856	0.0770584	0.0027
pRBV:RBV-eYFP amiR-SUL rbv-1	1.199	0.0914064	0.0632
	SUL
amiR-SUL rbv-1_replicate 1	1.7901
amiR-SUL rbv-1_replicate 2	1.94098
amiR-SUL rbv-1_replicate 3	1.83832
pRBV:RBV-eYFP amiR-SUL rbv-1_replicate 1	1.09436
pRBV:RBV-eYFP amiR-SUL rbv-1_replicate 2	1.25268
pRBV:RBV-eYFP amiR-SUL rbv-1_replicate 3	1.25268

## Sheet: Fig.3b
Fig.3b
Raw data
sample	target	Ct	ΔCt	ΔΔCt	2-ΔΔCt	Mean	SD	sample	target	Ct	ΔCt	ΔΔCt	2-ΔΔCt	Mean	SD	sample	target	Ct	ΔCt	ΔΔCt	2-ΔΔCt	Mean	SD	sample	target	Ct	ΔCt	ΔΔCt	2-ΔΔCt	Mean	SD	sample	target	Ct	ΔCt	ΔΔCt	2-ΔΔCt	Mean	SD
Col	UBQ5	25.585						Col	UBQ5	28.9614						Col	UBQ5	20.5961						Col	UBQ5	21.0522						Col	UBQ5	20.6704
rbv-1_replicate 1	UBQ5	23.9616						rbv-1_replicate 1	UBQ5	27.1137						pRBV:RBV eYFP rbv-1_replicate 1	UBQ5	20.5197						pRBV:RBV eYFP rbv-1_replicate 1	UBQ5	20.8148						pRBV:RBV eYFP rbv-1_replicate 1	UBQ5	20.2001
rbv-1_replicate 2	UBQ5	24.0026						rbv-1_replicate 2	UBQ5	27.8093						pRBV:RBV eYFP rbv-1_replicate 2	UBQ5	19.6264						pRBV:RBV eYFP rbv-1_replicate 2	UBQ5	20.0371						pRBV:RBV eYFP rbv-1_replicate 2	UBQ5	21.3672
rbv-1_replicate 3	UBQ5	23.6569						rbv-1_replicate 3	UBQ5	27.551						pRBV:RBV eYFP rbv-1_replicate 3	UBQ5	19.7934						pRBV:RBV eYFP rbv-1_replicate 3	UBQ5	19.9618						pRBV:RBV eYFP rbv-1_replicate 3	UBQ5	19.8962
Col	pri-miR156a	26.9185	1.3335	0	1			Col	pri-miR319b	29.9705	1.00912	0	1			Col	pri-miR156a	29.6068	9.01065	0	1			Col	pri-miR159b	27.5622	6.50997	0	1			Col	pri-miR159a	30.3446	9.67418	0	1
rbv-1_replicate 1	pri-miR156a	25.9466	1.98496	0.651457	0.636637			rbv-1_replicate 1	pri-miR319b	30.7584	3.64469	2.63557	0.160922			pRBV:RBV eYFP rbv-1_replicate 1	pri-miR156a	29.2998	8.78015	-0.230505	1.17325			pRBV:RBV eYFP rbv-1_replicate 1	pri-miR159b	27.338	6.52319	0.0132217	0.990877			pRBV:RBV eYFP rbv-1_replicate 1	pri-miR159a	30.0025	9.80236	0.128174	0.914989
rbv-1_replicate 2	pri-miR156a	26.3709	2.36834	1.03483	0.488072			rbv-1_replicate 2	pri-miR319b	31.2029	3.39353	2.38441	0.191523			pRBV:RBV eYFP rbv-1_replicate 2	pri-miR156a	28.8946	9.26823	0.257576	0.836492			pRBV:RBV eYFP rbv-1_replicate 2	pri-miR159b	26.8109	6.77378	0.263803	0.832889			pRBV:RBV eYFP rbv-1_replicate 2	pri-miR159a	31.0839	9.71674	0.0425587	0.970931
rbv-1_replicate 3	pri-miR156a	26.1465	2.48959	1.15609	0.448728	0.524479	0.0991039	rbv-1_replicate 3	pri-miR319b	30.4281	2.87711	1.86799	0.273955	0.2088	0.0584636	pRBV:RBV eYFP rbv-1_replicate 3	pri-miR156a	28.7591	8.96564	-0.0450134	1.03169	1.01381	0.169087	pRBV:RBV eYFP rbv-1_replicate 3	pri-miR159b	26.6157	6.6539	0.143927	0.905052	0.909606	0.0790924	pRBV:RBV eYFP rbv-1_replicate 3	pri-miR159a	29.9627	10.0665	0.392269	0.76193	0.882617	0.108196
Col	pri-miR159a	27.9211	2.33616	0	1											Col	pri-miR167b	29.8901	9.29397	0	1			Col_1	pri-miR319b	36.2292	15.1771	0	1			Col	pri-miR166a	32.3323	11.6619	0	1
rbv-1_replicate 1	pri-miR159a	28.8338	4.87214	2.53598	0.172422											pRBV:RBV eYFP rbv-1_replicate 1	pri-miR167b	29.5957	9.07606	-0.217909	1.16305			pRBV:RBV eYFP rbv-1_replicate 1	pri-miR319b	36.221	15.4063	0.229195	0.853111			pRBV:RBV eYFP rbv-1_replicate 1	pri-miR166a	31.6671	11.4669	-0.194988	1.14471
rbv-1_replicate 2	pri-miR159a	28.2475	4.24487	1.9087	0.266332											pRBV:RBV eYFP rbv-1_replicate 2	pri-miR167b	28.8716	9.2452	-0.0487652	1.03438			pRBV:RBV eYFP rbv-1_replicate 2	pri-miR319b	35.121	15.0839	-0.0931625	1.06671			pRBV:RBV eYFP rbv-1_replicate 2	pri-miR166a	32.9787	11.6115	-0.0504017	1.03555
rbv-1_replicate 3	pri-miR159a	28.5471	4.89014	2.55398	0.170285	0.203013	0.0548462									pRBV:RBV eYFP rbv-1_replicate 3	pri-miR167b	28.9243	9.13091	-0.163055	1.11966	1.10569	0.0654601	pRBV:RBV eYFP rbv-1_replicate 3	pri-miR319b	35.517	15.5552	0.378183	0.769406	0.896408	0.153306	pRBV:RBV eYFP rbv-1_replicate 3	pri-miR166a	31.6427	11.7464	0.0845032	0.943109	1.04113	0.100918
Col	pri-miR159b	24.9694	-0.615532	0	1																											Col	pri-miR167a	30.9585	10.2881	0	1
rbv-1_replicate 1	pri-miR159b	25.3263	1.36465	1.98018	0.253459																											pRBV:RBV eYFP rbv-1_replicate 1	pri-miR167a	30.1958	9.99567	-0.292402	1.22468
rbv-1_replicate 2	pri-miR159b	25.0818	1.07915	1.69468	0.308922																											pRBV:RBV eYFP rbv-1_replicate 2	pri-miR167a	31.9132	10.5461	0.258018	0.836236
rbv-1_replicate 3	pri-miR159b	24.5923	0.935404	1.55094	0.341289	0.301223	0.0444182																									pRBV:RBV eYFP rbv-1_replicate 3	pri-miR167a	30.3561	10.4598	0.171747	0.887767	0.982893	0.210971
Col	pri-miR166a	26.9367	1.35172	0	1
rbv-1_replicate 1	pri-miR166a	26.7161	2.75446	1.40274	0.378211
rbv-1_replicate 2	pri-miR166a	26.8714	2.86877	1.51704	0.349402
rbv-1_replicate 3	pri-miR166a	26.96	3.30303	1.95131	0.258582	0.328731	0.0624358
Col	pri-miR167a	26.885	1.30005	0	1
rbv-1_replicate 1	pri-miR167a	26.2124	2.25075	0.950705	0.51738
rbv-1_replicate 2	pri-miR167a	27.8406	3.83796	2.53791	0.172192
rbv-1_replicate 3	pri-miR167a	26.8697	3.21274	1.91269	0.265596	0.318389	0.178547
Col	pri-miR167b	24.9176	-0.667416	0	1
rbv-1_replicate 1	pri-miR167b	24.6388	0.677162	1.34458	0.393769
rbv-1_replicate 2	pri-miR167b	24.6778	0.675238	1.34265	0.394295
rbv-1_replicate 3	pri-miR167b	24.6873	1.03031	1.69773	0.308271	0.365445	0.0495149
Calculated
	pri-miR156a	pri-miR159a	pri-miR159b	pri-miR166a	pri-miR167a	pri-miR167b	pri-miR319b
Col	1	1	1	1	1	1	1
rbv-1	0.524479	0.203013	0.301223	0.328731	0.318389	0.365445	0.2088
pRBV:RBV-eYFP rbv-1	1.01381	0.882617	0.909606	1.04113	0.982893	1.10569	0.896408
SD(rbv-1)	0.0991039	0.0548462	0.0444182	0.0624358	0.178547	0.0495149	0.0584636
SD (pRBV:RBV-eYFP rbv-1)	0.169087	0.108196	0.0790924	0.100918	0.210971	0.0654601	0.153306
P value (rbv-1)	0.002289	8.9e-05	7.6e-05	0.000147	0.002712	9.8e-05	9.8e-05
P value (pRBV:RBV-eYFP rbv-1)	0.988836	0.531988	0.531988	0.888873	0.988836	0.296397	0.769118
	pri-miR156a	pri-miR159a	pri-miR159b	pri-miR166a	pri-miR167a	pri-miR167b	pri-miR319b
rbv-1_replicate 1	0.636637	0.172422	0.253459	0.378211	0.51738	0.393769	0.160922
rbv-1_replicate 2	0.488072	0.266332	0.308922	0.349402	0.172192	0.394295	0.191523
rbv-1_replicate 3	0.448728	0.170285	0.341289	0.258582	0.265596	0.308271	0.273955
pRBV:RBV eYFP rbv-1_replicate 1	1.17325	0.914989	0.990877	1.14471	1.22468	1.16305	0.853111
pRBV:RBV eYFP rbv-1_replicate 2	0.836492	0.970931	0.832889	1.03555	0.836236	1.03438	1.06671
pRBV:RBV eYFP rbv-1_replicate 3	1.03169	0.76193	0.905052	0.943109	0.887767	1.11966	0.769406

## Sheet: Fig.3d
Fig.3d
Raw data
sample	target	Ct	ΔCt	ΔΔCt	2-ΔΔCt	Mean	SD
pMIR167a::GUS	UBQ5	25.5869
pMIR167a::GUS rbv-1_replicate 1	UBQ5	23.7305
pMIR167a::GUS rbv-1_replicate 2	UBQ5	24.9167
pMIR167a::GUS rbv-1_replicate 3	UBQ5	23.5809
pMIR167a::GUS	GUS	21.0551	-4.5318	0	1
pMIR167a::GUS rbv-1_replicate 1	GUS	20.9748	-2.7557	1.77609	0.291974
pMIR167a::GUS rbv-1_replicate 2	GUS	21.1672	-3.74953	0.782269	0.581452
pMIR167a::GUS rbv-1_replicate 3	GUS	21.079	-2.50188	2.02992	0.244869	0.372765	0.182256
Calculated
	pMIR167a::GUS	SD	P value
pMIR167a::GUS	1
pMIR167a::GUS rbv-1	0.372765	0.182256	0.027
	GUS
pMIR167a::GUS rbv-1_replicate 1	0.291974
pMIR167a::GUS rbv-1_replicate 2	0.581452
pMIR167a::GUS rbv-1_replicate 3	0.244869

## Sheet: Fig.3e
Fig.3e
Raw data
Replicate 1		Cт		Replicate 2		Cт		Replicate 3		Cт
Col-input	MIR166a	24.4336		Col-input	MIR166a	23.582		Col-input	MIR166a	24.2177
	MIR167a	24.4763			MIR167a	23.2917			MIR167a	24.0215
	MIR171a	25.5661			MIR171a	23.4409			MIR171a	25.1445
	pol II C1	22.9082			pol II C1	22.6985			pol II C1	22.8134
Col-w/o Ab	MIR166a	34.4177		Col-w/o Ab	MIR166a	34.5056		Col-w/o Ab	MIR166a	34.7081
	MIR167a	35.38			MIR167a	32.626			MIR167a	34.8153
	MIR171a	35.9854			MIR171a	34.9329			MIR171a	35.688
	pol II C1	34.3089			pol II C1	33.4207			pol II C1	34.1879
Col-Pol II	MIR166a	29.1567		Col-Pol II	MIR166a	28.5475		Col-Pol II	MIR166a	29.4173
	MIR167a	27.7393			MIR167a	26.9584			MIR167a	27.9223
	MIR171a	32.4563			MIR171a	31.9069			MIR171a	32.0827
	pol II C1	32.7845			pol II C1	32.2747			pol II C1	33.0806
rbv-1-input	MIR166a	24.2811		rbv-1-input	MIR166a	24.4143		rbv-1-input	MIR166a	24.7882
	MIR167a	24.3333			MIR167a	23.9978			MIR167a	24.3864
	MIR171a	25.0047			MIR171a	24.6968			MIR171a	25.6464
	pol II C1	23.057			pol II C1	23.144			pol II C1	22.9481
rbv-1-w/o Ab	MIR166a	36.4005		rbv-1-w/o Ab	MIR166a	34.613		rbv-1-w/o Ab	MIR166a	35.2472
	MIR167a	35.5455			MIR167a	35.0659			MIR167a	34.5352
	MIR171a	37.0475			MIR171a	36.1909			MIR171a	37.048
	pol II C1	35.9849			pol II C1	34.7321			pol II C1	33.9458
rbv-1-Pol II	MIR166a	31.2785		rbv-1-Pol II	MIR166a	31.4447		rbv-1-Pol II	MIR166a	31.7917
	MIR167a	31.6349			MIR167a	30.24			MIR167a	31.2594
	MIR171a	33.2906			MIR171a	35.6765			MIR171a	35.138
	pol II C1	32.2608			pol II C1	33.992			pol II C1	32.7028
Calculated
	MIR166a	MIR167a	MIR171a	Pol II C1
Col	0.269665	0.694075	0.0363607	0.00884872
rbv-1	0.0646375	0.0780016	0.0141345	0.00943295
Col-w/o Ab	0.00610371	0.00731805	0.00485409	0.00371806
rbv-1-w/o Ab	0.00496138	0.00491145	0.00264812	0.00261718
SD_Col	0.000444594	0.00158526	0.000275249	2.07748e-05
SD_rbv-1	7.84945e-06	0.000292535	0.000115025	4.80878e-05
SD_Col-w/o Ab	1.98717e-05	4.84588e-05	1.71666e-05	1.05266e-05
SD_rbv-1-w/o Ab	2.73796e-05	2.11181e-05	5.90632e-06	1.50499e-05
P value	0.00532	0.008081	0.461872	0.856234
	MIR166a	MIR167a	MIR171a	Pol II C1
Col_replicate1	0.315528	0.868106	0.0175624	0.00886701
Col_replicate2	0.266711	0.656205	0.0235656	0.010917
Col_replicate3	0.226757	0.557914	0.0679542	0.00676216
rbv-1_replicate1	0.0652222	0.0528197	0.0267007	0.0141315
rbv-1_replicate2	0.0637453	0.110091	0.00412653	0.00452109
rbv-1_replicate3	0.0649449	0.0710945	0.0115763	0.00964623
Col-w/o Ab_replicate1	0.00822795	0.00434997	0.00608557	0.00308241
Col-w/o Ab_replicate2	0.00429023	0.0129101	0.00289317	0.00493313
Col-w/o Ab_replicate3	0.00579294	0.00469413	0.00558353	0.00313865
rbv-1-w/o Ab_replicate1	0.00187297	0.00351228	0.00197512	0.00106937
rbv-1-w/o Ab_replicate2	0.00709101	0.00388145	0.00288897	0.00270682
rbv-1-w/o Ab_replicate3	0.00592015	0.00734062	0.00308027	0.00407534

## Sheet: Fig.4d
Fig.4d
Raw data
pHYL1:HYL1-YFP	D-body number									rbv-1 pHYL1:HYL1-YFP	D-body number
cell number	0	1	2	3	4	5				cell number	0	1	2	3	4	5
10	3	5	2	0	0	0				56	36	12	5	3	0
20	6	11	3	0	0	0				60	39	13	4	3	1
40	6	26	8	0	0	0				65	37	16	7	3	2
16	3	8	4	1	0	0				120	62	32	20	6	0
10	0	5	3	2	0	0				50	21	16	10	3	0
20	1	14	5	0	0	0				110	50	37	16	7	0
23	8	7	8	0	0	0				76	65	11	0	0	0
23	0	13	8	2	0	0				537	310	137	62	25	3
17	1	8	6	2	0	0				ratio	0.577281	0.255121	0.115456	0.0465549	0.00558659
23	0	10	7	5	1	0
22	1	11	7	3	0	0
37	15	14	8	0	0	0
41	1	23	9	3	4	1
40	6	18	10	4	2	0
31	8	12	9	2	0	0
36	4	24	8	0	0	0
11	0	8	2	1	0	0
420	63	217	107	25	7	1
ratio	0.15	0.516667	0.254762	0.0595238	0.0166667	0.00238095
Calculated
	0	1	2	3	4
pHYL1:HYL1-YFP N=420	0.15	0.516667	0.254762	0.0595238	0.0166667
rbv-1 pHYL1:HYL1-YFP N=537	0.577281	0.255121	0.115456	0.0465549	0.00558659

## Sheet: Supplementary Figure 3b
Supplementary Figure 3b
Log2(amiR-SUL rbv-1/amiR-SUL)_Rep 1	Log2(amiR-SUL rbv-1/amiR-SUL)_Rep 2	Log2(amiR-SUL rbv-1/amiR-SUL)_Rep 3
0.0339116	-0.800077	-0.377356
0.550099	0.576126	1.7482
0.144182	-0.947315	-0.622522
-1.27581	-1.62612	-1.58826
-0.468529	-0.663643	0.940334
-0.0597421	-0.615881	0.123302
0.293407	-0.61454	-0.587094
2.70328	2.05316	2.10537
-0.490521	-1.05205	-1.02513
-0.662274	-1.15806	-1.37051
-0.146151	-1.86735	-1.70284
-0.498152	-0.992249	0.784277
-0.954647	-2.36023	-2.06432
-0.576576	-0.980445	-0.459482
-1.04731	-0.495231	-0.186968
1.13255	-0.488262	-0.762443
-1.50443	-1.03824	-1.49003
-0.871453	-0.764127	-0.795105
-0.929839	-2.14784	-1.28507
-0.526902	-1.10659	-0.0734913
-2.09007	-1.36441	-0.277991
-1.66328	-1.67104	-1.24621
-3.19326	-2.57252	-1.32924
-1.03065	-1.11469	-0.563878
-2.50872	-0.220032	0.866768
-1.07372	-0.731438	-0.354835
-0.900199	-0.287971	-2.41302
-0.0894177	-0.276082	-0.0393524
0.618134	0.657729	2.26544
0.287767	0.244636	0.514397
-0.0331355	-1.51937	-1.16523
-0.123899	-1.3065	-1.11502
-0.501537	-1.78854	-1.62522
-0.916967	-0.835869	-0.739238
-0.478183	-0.259364	-0.817695
-1.54947	-3.01875	-3.07659
-1.58762	-2.93838	-3.22255
-0.199464	-1.4926	-1.03243
-1.55621	-1.26313	-1.4932
-0.634565	-1.06958	-1.274
-0.565458	-1.25384	-1.17243
0.908651	-0.189491	0.456392
0.398717	-1.79525	-1.38749
1.15964	-0.883681	-0.505397
-0.425319	-1.9498	-1.57923
-1.27023	-1.74961	-1.76886
-0.241907	-0.536923	-0.318406
0.150215	-0.524777	-0.106149
-0.0413017	-0.455151	-0.712561
-0.463751	-0.352926	-0.269359
-0.750515	-2.02309	-1.62893
1.78935	-0.111762	0.885505
-1.8399	-1.65781	-2.51135
0.976748	0.581112	0.959026
-0.264823	-1.26225	-1.23751
-0.223912	-1.84551	-1.82031
-2.05869	0.884637	-0.131465
0.751768	0.584042	1.29207
-1.128	-0.388491	-0.32377
-0.409929	-0.708563	-0.384258
1.38239	-0.501318	-0.414875
-0.730767	-1.42205	-0.607023
-0.437649	-1.24507	-0.764055
-1.10216	-1.53329	-0.619752
-0.977013	1.5975	1.15941
0.206936	0.21771	0.386382
0.406604	0.884046	0.120853
0.954411	-1.55903	-1.05818
-0.00041804	-0.830238	-0.732994
-0.895859	-1.12095	-0.277652
-1.53515	-1.80532	-1.61225
-0.662027	-1.13022	-2.30294
-0.738448	-1.24151	-2.71031
-1.94555	-2.0043	-1.17674
-0.215026	-1.34212	-1.06584
-1.1604	-1.6047	-1.4505
-0.277762	0.0105807	0.791576
0.453124	0.497809	0.486033
0.184581	-0.890361	-1.04611
0.227473	0.106728	-0.370772
-1.41731	-1.64957	-1.90507
1.05056	-0.0891013	-0.241045
-1.48927	-1.01869	0.00267388
-1.62354	-1.29436	-0.106544
-1.3033	-0.126923	-0.865536
0.963246	0.0222437	-0.750059
-1.11648	-0.63507	-0.787534
1.31785	-0.693963	-0.865536
-0.75025	-1.7218	-1.6685
0.478312	-1.09996	-0.769321
-2.97235	-2.89167	-3.63727
1.42307	0.301897	1.17056
-0.604089	-1.15791	-1.23099
0.51413	-0.252454	-1.28525
-0.923479	-1.05653	-1.27186
-1.09135	-1.02838	-1.23291
-1.59969	-1.20854	-0.865536
2.82054	3.93175	2.75652
1.79561	-0.0201078	-0.0285418
-0.154905	-0.836704	0.134464
0.633233	-1.04279	-0.413024
-0.583141	-0.798152	-1.24809
-0.512885	-2.55366	-2.43188
1.31948	0.388499	0.853282
-0.485357	-0.946237	-1.12035
-0.501843	-0.94772	-1.15051
0.722238	0.212927	0.886536
-0.862725	-1.36639	-0.0671701
0.962189	0.502576	0.338604
-1.53258	-1.76005	-2.50297
1.2498	1.03523	1.98503
4.10941	4.12454	4.47333
5.97779	6.62689	5.02437
-0.256031	-0.663634	-0.483255
-1.69923	-2.24145	-1.48221
-0.900199	-2.27893	-1.71353
0.413899	-0.21237	-0.852936
-0.495667	-1.64212	-1.39987
-0.0202659	-0.138445	0.432805
0.376598	-1.34497	-0.64083
-0.0643584	-0.50755	-0.439271
0.938215	0.560108	0.115848
0.0498126	-0.0106988	-0.254101
0.843544	0.493664	0.456392
Log2(amiR-SUL rbv-1/amiR-SUL)_Rep 1	Log2(amiR-SUL rbv-1/amiR-SUL)_Rep 2	Log2(amiR-SUL rbv-1/amiR-SUL)_Rep 3
P value = 0.0341	P value < 0.0001	P value < 0.0001

## Sheet: Supplementary Figure 5e
Supplementary Figure 5e
Raw data
sample	target	CT	ΔCt	ΔΔCt	2-ΔΔCt	Mean	SD
col	UBQ5	18.0522
salk_126634_replicate 1	UBQ5	19.8986
salk_126634_replicate 2	UBQ5	19.7117
salk_126634_replicate 3	UBQ5	19.6602
Salk_075672_replicate 1	UBQ5	19.6911
Salk_075672_replicate 2	UBQ5	18.4384
Salk_075672_replicate 3	UBQ5	18.6253
col	RBV	25.2953	7.24314	0	1
salk_126634_replicate 1	RBV	27.3818	7.48323	0.240082	0.846697
salk_126634_replicate 2	RBV	27.3312	7.6195	0.376353	0.770383
salk_126634_replicate 3	RBV	27.6379	7.97766	0.734516	0.601019	0.739366	0.125741
Salk_075672_replicate 1	RBV	27.5865	7.89534	0.652198	0.63631
Salk_075672_replicate 2	RBV	26.5625	8.12408	0.880933	0.543016
Salk_075672_replicate 3	RBV	26.6806	8.05535	0.812206	0.56951	0.582946	0.0480761
Calculated
	RBV	SD	P value
Col	1	0
Salk_126634	0.739366	0.125741	0.0696
Salk_075672	0.582946	0.0480761	0.0044
	RBV
Salk_126634_replicate 1	0.846697
Salk_126634_replicate 2	0.770383
Salk_126634_replicate 3	0.601019
Salk_075672_replicate 1	0.63631
Salk_075672_replicate 2	0.543016
Salk_075672_replicate 3	0.56951

## Sheet: Supplementary Figure 6b
Supplementary Figure 6b
Raw data
sample	target	Ct	ΔCt	ΔΔCt	2-ΔΔCt	Mean	SD	sample	target	Ct	ΔCt	ΔΔCt	2-ΔΔCt	Mean	SD	sample	target	Ct	ΔCt	ΔΔCt	2-ΔΔCt	Mean	SD
Col	UBQ5	21.2184						Col	UBQ5	21.8338						Col	UBQ5	21.4016
rbv-1_replicate 1	UBQ5	20.3997						rbv-1_replicate 1	UBQ5	20.9394						rbv-1_replicate 1	UBQ5	20.4388
rbv-1_replicate 2	UBQ5	20.3432						rbv-1_replicate 2	UBQ5	20.8294						rbv-1_replicate 2	UBQ5	20.3175
rbv-1_replicate 3	UBQ5	20.617						rbv-1_replicate 3	UBQ5	21.1793						rbv-1_replicate 3	UBQ5	20.8432
Col	NRPB2	25.0227	3.80433	0	1			Col	CBP20	25.2033	3.36946	0	1			Col	CDC5	23.6258	2.22418	0	1
rbv-1_replicate 1	NRPB2	24.2319	3.83226	0.0279274	0.980828			rbv-1_replicate 1	CBP20	24.5485	3.60916	0.239706	0.846918			rbv-1_replicate 1	CDC5	22.975	2.53625	0.312067	0.805487
rbv-1_replicate 2	NRPB2	24.4818	4.13863	0.334293	0.793173			rbv-1_replicate 2	CBP20	24.6856	3.85622	0.486769	0.713622			rbv-1_replicate 2	CDC5	22.9088	2.59137	0.367182	0.775296
rbv-1_replicate 3	NRPB2	24.9979	4.38091	0.576572	0.670555	0.814852	0.156269	rbv-1_replicate 3	CBP20	24.9337	3.75437	0.384914	0.765824	0.775455	0.0671679	rbv-1_replicate 3	CDC5	23.6812	2.83803	0.613846	0.653452	0.744745	0.0804899
Col	DCL1	26.4969	5.27852	0	1			Col	CBP80	25.6533	3.81942	0	1			Col	TGH	25.936	4.53445	0	1
rbv-1_replicate 1	DCL1	25.4094	5.00975	-0.268768	1.20478			rbv-1_replicate 1	CBP80	24.8208	3.88147	0.0620518	0.957901			rbv-1_replicate 1	TGH	25.6194	5.18064	0.646196	0.638963
rbv-1_replicate 2	DCL1	25.8668	5.52362	0.245094	0.843761			rbv-1_replicate 2	CBP80	24.9374	4.10796	0.288536	0.818732			rbv-1_replicate 2	TGH	25.4913	5.17386	0.639414	0.641974
rbv-1_replicate 3	DCL1	26.1356	5.51866	0.240133	0.846667	0.965069	0.2076	rbv-1_replicate 3	CBP80	25.4499	4.27052	0.451099	0.731485	0.836039	0.114196	rbv-1_replicate 3	TGH	26.1723	5.32913	0.79468	0.576471	0.619136	0.0369794
Col	HYL1	27.8909	6.67252	0	1			Col	CPL	26.8156	4.98178	0	1			Col	NRPB1	22.8973	1.49574	0	1
rbv-1_replicate 1	HYL1	27.1372	6.73755	0.065033	0.955923			rbv-1_replicate 1	CPL	26.0693	5.12996	0.148176	0.902391			rbv-1_replicate 1	NRPB1	22.489	2.05028	0.554533	0.680877
rbv-1_replicate 2	HYL1	27.5172	7.17398	0.501461	0.706391			rbv-1_replicate 2	CPL	26.3993	5.56992	0.588144	0.665198			rbv-1_replicate 2	NRPB1	22.529	2.21151	0.715771	0.60888
rbv-1_replicate 3	HYL1	27.4387	6.82178	0.149261	0.901712	0.854675	0.131248	rbv-1_replicate 3	CPL	26.9002	5.72082	0.739044	0.599136	0.722242	0.159472	rbv-1_replicate 3	NRPB1	23.626	2.78282	1.28708	0.409779	0.566512	0.140427
Col	SE	25.2764	4.05799	0	1			Col	MOS2	24.7166	2.88279	0	1
rbv-1_replicate 1	SE	24.8259	4.4262	0.368204	0.774746			rbv-1_replicate 1	MOS2	24.1966	3.25724	0.374451	0.771399
rbv-1_replicate 2	SE	24.887	4.54378	0.485786	0.714108			rbv-1_replicate 2	MOS2	24.5353	3.70586	0.823071	0.565238
rbv-1_replicate 3	SE	25.2183	4.60134	0.543343	0.686179	0.725011	0.0452791	rbv-1_replicate 3	MOS2	24.7261	3.54673	0.663939	0.631153	0.65593	0.10529
Col	HEN1	26.4221	5.20372	0	1			Col	HASTY	26.2372	4.40338	0	1
rbv-1_replicate 1	HEN1	25.8428	5.44314	0.239426	0.847082			rbv-1_replicate 1	HASTY	25.2597	4.32032	-0.0830593	1.05926
rbv-1_replicate 2	HEN1	26.0054	5.66217	0.458456	0.727765			rbv-1_replicate 2	HASTY	25.4937	4.66425	0.260874	0.834582
rbv-1_replicate 3	HEN1	26.3513	5.73433	0.530613	0.692261	0.755703	0.0811039	rbv-1_replicate 3	HASTY	26.9206	5.74122	1.33784	0.395612	0.763152	0.337542
Col	DDL	24.66	3.44164	0	1			Col	Not2a	27.8302	5.99639	0	1
rbv-1_replicate 1	DDL	24.2666	3.86695	0.425308	0.74468			rbv-1_replicate 1	Not2a	26.8782	5.93886	-0.0575333	1.04068
rbv-1_replicate 2	DDL	24.5358	4.19256	0.750914	0.594227			rbv-1_replicate 2	Not2a	27.0227	6.19323	0.196838	0.87246
rbv-1_replicate 3	DDL	24.7686	4.15163	0.709984	0.611327	0.650078	0.0823724	rbv-1_replicate 3	Not2a	27.1829	6.00356	0.007164	0.995047	0.969397	0.0869959
								Col	Not2b	27.6072	5.77333	0	1
								rbv-1_replicate 1	Not2b	26.6668	5.7274	-0.0459309	1.03235
								rbv-1_replicate 2	Not2b	26.7793	5.94986	0.176533	0.884827
								rbv-1_replicate 3	Not2b	27.0597	5.88035	0.107018	0.928506	0.948561	0.0757783
Calculated
	NRPB1	NRPB2	DCL1	HYL1	SE	HEN1	DDL	CBP20	CBP80	CPL	MOS2	HASTY	Not2a	Not2b	CDC5	TGH
Col	1	1	1	1	1	1	1	1	1	1	1	1	1	1	1	1
rbv-1	0.566512	0.814852	0.965069	0.854675	0.725011	0.755703	0.650078	0.775455	0.836039	0.722242	0.65593	0.763152	0.969397	0.948561	0.744745	0.619136
SD	0.140427	0.156269	0.2076	0.131248	0.0452791	0.0811039	0.0823724	0.0671679	0.114196	0.159472	0.10529	0.337542	0.0869959	0.0757783	0.0804899	0.0369794
P value	0.057445	0.501084	0.819582	0.501084	0.006906	0.057445	0.025147	0.055979	0.387861	0.274315	0.056136	0.747394	0.819582	0.747394	0.057336	0.000928
	NRPB1	NRPB2	DCL1	HYL1	SE	HEN1	DDL	CBP20	CBP80	CPL	MOS2	HASTY	Not2a	Not2b	CDC5	TGH
rbv-1_replicate 1	0.680877	0.980828	1.20478	0.955923	0.774746	0.847082	0.74468	0.846918	0.957901	0.902391	0.771399	1.05926	1.04068	1.03235	0.805487	0.638963
rbv-1_replicate 2	0.60888	0.793173	0.843761	0.706391	0.714108	0.727765	0.594227	0.713622	0.818732	0.665198	0.565238	0.834582	0.87246	0.884827	0.775296	0.641974
rbv-1_replicate 3	0.409779	0.670555	0.846667	0.901712	0.686179	0.692261	0.611327	0.765824	0.731485	0.599136	0.631153	0.395612	0.995047	0.928506	0.653452	0.576471

## Sheet: Supplementary Figure 11
Supplementary Figure 11
Raw data
Gene		Col_input_rep1	Col_input_rep2	Col_input_rep3	Col_IP_rep1	Col_IP_rep2	Col_IP_rep3	rbv-1_input_rep1	rbv-1_input_rep2	rbv-1_input_rep3	rbv-1_IP_rep1	rbv-1_IP_rep2	rbv-1_IP_rep3		ava_Col_input	ava_rbv-1_input	ava_Col_IP	ava_rbv-1_IP	Col_IP/input	rbv-1_IP/input
TAS1A:AT2G27400	chr2_117215	1.94178	2.00993	2.07987	9.96525	10.6738	7.91276	1.75317	1.33623	1.72117	4.40884	4.04829	5.16662		2.01053	1.60352	9.51726	4.54125	4.73372	2.83205
TAS1A:AT2G27400	chr2_117216	22.6609	21.7756	24.1093	331.899	300.426	348.146	11.8268	12.9363	14.9083	194.766	107.69	170.032		22.8486	13.2238	326.824	157.496	14.3039	11.9101
TAS1A:AT2G27400	chr2_117217	15.9743	16.3653	13.2026	100.229	139.581	121.031	12.4858	11.171	11.9206	71.6885	51.0428	104.313		15.1807	11.8591	120.28	75.6816	7.92321	6.38171
TAS1A:AT2G27400	chr2_117218	128.046	127.169	113.415	601.06	770.372	744.562	122.448	112.629	120.611	549.733	341.647	685.652		122.877	118.563	705.331	525.677	5.74016	4.43374
TAS1A:AT2G27400	chr2_117219	683.131	705.063	831.423	6513.84	8651.89	6351.31	777.892	842.338	662.314	4520.13	3206.16	4866.95		739.872	760.848	7172.35	4197.75	9.69404	5.51719
TAS1A:AT2G27400	chr2_117220	578.782	632.132	614.476	7333.55	8447.74	8934.8	715.849	648.164	707.13	8419.39	4892.75	9296.45		608.463	690.381	8238.7	7536.2	13.5402	10.916
TAS1A:AT2G27400	chr2_117221	1.18836	1	1	1.40751	1.3071	1.25137	1.18829	1.08406	1.10302	1	1.25402	1.37878		1.06279	1.12512	1.322	1.21094	1.2439	1.07627
TAS1A:AT2G27400	chr2_117222	1	1.07214	1	1	2.07486	1.50275	1	1.08406	1	1.98677	1.38104	1.75757		1.02405	1.02802	1.52587	1.70846	1.49004	1.66189
TAS1A:AT2G27400	chr2_117223	1.09418	1.07214	1	2.8338	2.07486	2.38255	1.09415	1.16812	1.72117	2.4353	2.77817	2.60983		1.05544	1.32781	2.43041	2.60777	2.30274	1.96396
TAS1A:AT2G27400	chr2_117224	1	1	1	1.40751	1.38388	1.50275	1	1	1	1.17941	1.12701	1.28409		1	1	1.43138	1.19684	1.43138	1.19684
TAS1B:AT1G50055	chr1_185492	1.94178	2.1542	2.18786	7.52018	6.22077	6.02746	1.56488	1.67247	1.72117	4.67796	2.39714	4.50375		2.09461	1.65284	6.58947	3.85961	3.14591	2.33514
TAS1B:AT1G50055	chr1_185493	5.7089	6.91529	6.07541	32.1746	37.6989	33.5528	5.23656	4.95073	4.60586	25.6692	17.0035	29.977		6.2332	4.93105	34.4755	24.2166	5.53094	4.91104
TAS1B:AT1G50055	chr1_185494	47.4297	45.3647	48.9464	212.906	288.142	241.815	59.9353	66.9856	55.706	153.142	110.739	178.271		47.2469	60.8757	247.621	147.384	5.241	2.42106
TAS1B:AT1G50055	chr1_185495	115.238	108.629	112.119	938.276	1253.45	1043.7	106.067	111.536	102.17	1022.57	676.197	1125.14		111.995	106.591	1078.47	941.303	9.62962	8.83097
TAS1B:AT1G50055	chr1_185496	51.9503	54.0933	51.2141	519.966	541.35	604.547	67.0904	63.0349	67.7599	585.885	352.189	679.118		52.4192	65.9617	555.287	539.064	10.5932	8.17237
TAS1B:AT1G50055	chr1_185497	2.50685	3.74123	3.15975	14.4479	19.9637	20.7328	2.97706	2.93334	2.54537	13.2001	8.36671	17.193		3.13594	2.81859	18.3814	12.9199	5.86154	4.58383
TAS1B:AT1G50055	chr1_185498	1.28253	1.28855	1.64792	3.24131	4.5317	2.8853	1.28244	1.25217	1.10302	4.40884	2.90518	3.74618		1.40634	1.21255	3.55277	3.68673	2.52626	3.04049
TAS1B:AT1G50055	chr1_185499	1.94178	1.93779	1.8639	13.6328	13.5145	17.2136	2.0356	2.34493	2.03025	19.3898	11.034	14.6362		1.91449	2.13693	14.787	15.02	7.72371	7.02878
TAS1B:AT1G50055	chr1_185500	1.28253	1.14428	1	2.8338	2.9194	2.50824	1.09415	1.08406	1.10302	3.60148	1.38104	2.89392		1.14227	1.09374	2.75381	2.62548	2.41083	2.40045
TAS1C:AT2G39675	chr2_165374	1.28253	1.43283	1.32396	4.87136	7.75629	8.41551	1.37658	1.16812	1.30907	7.10003	4.04829	6.11358		1.34644	1.28459	7.01438	5.75397	5.20958	4.47922
TAS1C:AT2G39675	chr2_165375	11.9246	8.2859	8.55912	80.0572	89.1389	82.5706	14.8394	12.6	10.9934	85.4136	56.6314	99.4838		9.58989	12.8109	83.9222	80.5096	8.75112	6.28444
TAS1C:AT2G39675	chr2_165376	85.8543	89.1522	93.3292	187.233	189.178	198.328	123.107	99.9364	114.739	153.501	96.6403	178.176		89.4452	112.594	191.58	142.772	2.14186	1.26803
TAS1C:AT2G39675	chr2_165377	483.191	490.887	521.067	6152.38	6977.1	6522	623.398	585.877	599.366	6940.77	4787.59	8525.06		498.382	602.88	6550.49	6751.14	13.1435	11.1981
TAS1C:AT2G39675	chr2_165378	856.606	779.221	874.834	26267.1	34043.4	25371.2	744.564	785.01	829.317	28033.3	17639.5	28873.6		836.887	786.297	28560.6	24848.8	34.1272	31.6023
TAS1C:AT2G39675	chr2_165379	1.75342	1.50496	1.75591	5.48262	5.22268	5.6504	1.94146	2.42899	2.33932	6.47208	4.17531	7.34463		1.67143	2.23659	5.4519	5.99734	3.26181	2.68147
TAS1C:AT2G39675	chr2_165380	1.09418	1.72138	1.32396	8.13145	8.29372	9.04394	2.31804	1.92464	1.51512	12.3927	7.85866	12.6476		1.37984	1.91927	8.4897	10.9663	6.15268	5.7138
TAS1C:AT2G39675	chr2_165381	1.65925	2.1542	1.43195	8.53896	12.5932	14.3228	2.97706	2.76522	2.44234	20.2868	11.415	19.8445		1.74847	2.72821	11.8183	17.1821	6.75924	6.29795
TAS1C:AT2G39675	chr2_165382	1.09418	1.21641	1.10799	2.42629	2.6123	2.63393	1.56488	1.42029	1.10302	3.15295	2.14311	5.54541		1.13953	1.36273	2.5575	3.61382	2.24436	2.6519
TAS2:AT2G39681	chr2_165393	1.18836	1.21641	1.10799	4.05633	4.68525	4.14216	1.09415	1.50435	1.10302	5.21619	4.04829	5.6401		1.17092	1.23384	4.29458	4.9682	3.6677	4.02661
TAS2:AT2G39681	chr2_165394	1.47089	1.50496	1.53994	5.48262	5.1459	4.64491	1.47073	1.16812	1.92722	4.05001	3.0322	5.6401		1.50526	1.52202	5.09115	4.24077	3.38223	2.78627
TAS2:AT2G39681	chr2_165395	1.8476	2.08206	2.07987	10.169	13.9751	8.66688	2.69463	2.51305	1.92722	11.5853	9.63684	14.6362		2.00318	2.3783	10.937	11.9528	5.45982	5.02578
TAS2:AT2G39681	chr2_165396	3.07191	2.87558	3.26774	9.55774	14.1287	13.9457	2.78877	2.93334	2.95747	12.8412	9.12879	14.3521		3.07174	2.89319	12.544	12.1074	4.08369	4.18478
TAS2:AT2G39681	chr2_165397	174.947	177.737	164.277	2608.66	3677.88	2838.5	212.828	194.166	200.249	2666.8	1999.67	3852		172.32	202.414	3041.68	2839.49	17.6513	14.0281
TAS2:AT2G39681	chr2_165398	522.369	536.478	569.554	3105.83	4237.35	3622.66	686.288	697.002	699.815	3811.09	2194.88	4032.49		542.8	694.368	3655.28	3346.16	6.73411	4.81899
TAS2:AT2G39681	chr2_165399	297.755	314.799	315.135	4486.68	5212.48	4758.49	424.75	372.789	406.195	4775.8	3380.16	6229.44		309.23	401.245	4819.22	4795.13	15.5846	11.9506
TAS2:AT2G39681	chr2_165400	1	1.07214	1	1.81502	1.46066	1.12569	1	1	1	1.08971	1	1.28409		1.02405	1	1.46712	1.1246	1.43267	1.1246
TAS2:AT2G39681	chr2_165401	1.09418	1.07214	1	1	1	1.25137	1.37658	1.08406	1	1.44853	1	1.56818		1.05544	1.15355	1.08379	1.3389	1.02686	1.16068
TAS2:AT2G39681	chr2_165402	1	1.07214	1	1.61127	2.07486	1.37706	1.28244	1.25217	1.20605	2.16618	1.63506	1.75757		1.02405	1.24689	1.68773	1.85294	1.6481	1.48605
TAS2:AT2G39681	chr2_165403	1	1	1	1.20376	1.84454	1.62843	1.18829	1.25217	1.4121	2.25589	1.88909	1.75757		1	1.28419	1.55891	1.96751	1.55891	1.53211
Name	Length	Col-replicate1	Col-replicate2	Col-replicate3	rbv-1--replicate1	rbv-1-replicate2	rbv-1-replicate3	Col_Mean	rbv-1_Mean	sd_Col	sd_rbv-1
ath-miR173-5p	22	54.53	54.52	45.81	63.26	61.57	46.18	51.62	57.0033	5.03161	9.41129
Calculated															Calculated
per 100bp window	log2[RPM+1(input)] in Col			log2[RPM+1(input)] in rbv-1				log2[AGO1IP/input] in Col			log2[AGO1IP/input] in rbv-1				per 100bp window	Mean_input			Mean_AGO1IP/input					SD_input				SD_AGO1IP/input				P value
TAS1A	Replicate1	Replicate2	Replicate3	Replicate1	Replicate2	Replicate3		Replicate1	Replicate2	Replicate3	Replicate1	Replicate2	Replicate3		TAS1A	log2[RPM+1(input)] in Col	log2[RPM+1(input)] in rbv-1		log2[AGO1IP/input] in Col	log2[AGO1IP/input] in rbv-1				log2[Col_input]	log2[rbv-1_input]			log2[Col_IP/Col_input]	log2[rbv-1_IP/rbv-1_input]			AGO1 IP/input
1	0.957379	1.00714	1.0565	0.809963	0.418171	0.783391		2.35953	2.40886	1.92769	1.33044	1.59914	1.58583		1	1.00757	0.681246		2.24297	1.50184				0.0495585	0.218934			0.264715	0.151442
2	4.50213	4.44464	4.59152	3.56398	3.69335	3.89804		3.87247	3.78622	3.85203	4.04161	3.0574	3.51162		2	4.51404	3.72506		3.83833	3.57411				0.0740121	0.16844			0.0450663	0.492593
3	3.99768	4.03257	3.72275	3.64222	3.48169	3.57538		2.64948	3.09239	3.19648	2.52145	2.19195	3.12939		3	3.92417	3.56793		2.98609	2.67394				0.169703	0.080636			0.290465	0.475566
4	7.00052	6.9906	6.82547	6.93603	6.81544	6.91422		2.23085	2.59881	2.71478	2.16656	1.60093	2.50711		4	6.94107	6.88951		2.52109	2.14852				0.0983287	0.0642597			0.252666	0.457728
5	9.41602	9.46161	9.69944	9.60343	9.71826	9.37137		3.25328	3.61719	2.9334	2.53872	1.92837	2.87743		5	9.53113	9.57146		3.2771	2.46393				0.152189	0.176712			0.342131	0.480964
6	9.17688	9.30408	9.26321	9.48351	9.34021	9.46583		3.66342	3.74027	3.86201	3.55599	2.91622	3.71663		6	9.24903	9.43125		3.75917	3.44837				0.0649439	0.0781308			0.100135	0.423435
7	0.248967	0	0	0.248889	0.116442	0.141465		0.24418	0.386374	0.323512	0	0.210123	0.321931		7	0.0878502	0.170085		0.314868	0.106038				0.143741	0.070366			0.071256	0.302498
8	0	0.10049	0	0	0.116442	0		0	0.952527	0.587601	0.990424	0.34931	0.81358		8	0.0342804	0.0398675		0.575352	0.732827				0.058018	0.0672279			0.480582	0.331121
9	0.129847	0.10049	0	0.129805	0.224184	0.783391		1.37289	0.952527	1.25251	1.15429	1.24995	0.600566		9	0.0778425	0.40905		1.20335	0.973765				0.0680936	0.353269			0.216482	0.350587
10	0	0	0	0	0	0		0.493146	0.468719	0.587601	0.238068	0.172503	0.360744		10	0	0		0.517406	0.259227				0	0			0.0627847	0.0955533
TAS1B															TAS1B
1	0.957379	1.10715	1.12952	0.646048	0.741976	0.783391		1.95339	1.52994	1.46203	1.57983	0.519335	1.38774		1	1.06668	0.724945		1.65348	1.22351				0.0935998	0.0704517			0.266256	0.565048
2	2.51321	2.78979	2.60298	2.38862	2.30764	2.20347		2.49464	2.44666	2.46538	2.29335	1.78012	2.70231		2	2.63997	2.3019		2.46753	2.29603				0.141097	0.0928171			0.0241803	0.462077
3	5.56772	5.5035	5.61313	5.90533	6.06578	5.79976		2.16635	2.66714	2.30463	1.35339	0.725234	1.67817		3	5.56215	5.92779		2.38984	1.27564				0.0550854	0.133949			0.258626	0.484448			0.023694
4	6.84847	6.76327	6.80889	6.72883	6.80137	6.67483		3.0254	3.52841	3.2186	3.26916	2.59993	3.46105		4	6.8073	6.73594		3.26748	3.14257				0.0426357	0.0634975			0.253752	0.452075
5	5.69906	5.75738	5.67847	6.06803	5.97808	6.08236		3.32321	3.32304	3.56124	3.12644	2.48213	3.32516		5	5.71202	6.04356		3.40507	3.03076				0.0409298	0.0565264			0.137475	0.440706
6	1.32587	1.90351	1.65981	1.57389	1.55254	1.34787		2.52691	2.41579	2.71403	2.14858	1.51212	2.75588		6	1.6489	1.49497		2.55128	2.19655				0.289992	0.124785			0.150726	0.621936
7	0.358997	0.365749	0.72065	0.358889	0.324436	0.141465		1.33758	1.8143	0.808071	1.78151	1.21419	1.76396		7	0.491942	0.278039		1.337	1.6043				0.206879	0.116861			0.503346	0.322592
8	0.957379	0.954412	0.898324	1.02546	1.22955	1.02165		2.81164	2.80202	3.20715	3.25177	2.23434	2.84982		8	0.93696	1.09554		2.94929	2.81327				0.0332722	0.118943			0.231175	0.512437
9	0.358997	0.194434	0	0.129805	0.116442	0.141465		1.14374	1.35124	1.32667	1.71879	0.34931	1.39156		9	0.191903	0.129274		1.26953	1.26331				0.179705	0.012521			0.113374	0.715172
TAS1C															TAS1C
1	0.358997	0.518863	0.404862	0.461092	0.224184	0.388546		1.92533	2.4365	2.66819	2.36673	1.79313	2.22347		1	0.429151	0.361309		2.38117	2.16325				0.0823177	0.121383			0.380093	0.298534
2	3.57587	3.05066	3.09746	3.89136	3.65535	3.45856		2.74709	3.42732	3.27009	2.52503	2.16818	3.17783		2	3.26151	3.67931		3.12947	2.65178				0.290666	0.216697			0.356133	0.512004
3	6.42382	6.4782	6.54426	6.94377	6.64294	6.84221		1.12487	1.0854	1.08749	0.31833	-0.0483867	0.634948		3	6.48293	6.81499		1.09887	0.342584				0.0603133	0.153038			0.0222091	0.341973			0.00989
4	8.91645	8.93925	9.02533	9.28401	9.19445	9.22729		3.67048	3.82917	3.64577	3.47687	3.03063	3.8302		4	8.96111	9.23573		3.71628	3.48519				0.0574214	0.0453059			0.0995192	0.400684
5	9.74249	9.60589	9.77287	9.54025	9.61657	9.69578		4.93848	5.4492	4.85804	5.2346	4.48995	5.12168		5	9.70889	9.61893		5.09285	4.98196				0.0889416	0.0777684			0.320617	0.40132
6	0.810174	0.589729	0.81222	0.957141	1.28036	1.22609		1.64469	1.79506	1.68613	1.73709	0.781527	1.6506		6	0.741085	1.1613		1.70567	1.42302				0.127869	0.173083			0.077668	0.5285
7	0.129847	0.783563	0.404862	1.21291	0.944588	0.599434		2.89366	2.26846	2.77209	2.41851	2.0297	3.06136		7	0.4645	0.940556		2.62121	2.51445				0.328225	0.307537			0.331489	0.521018
8	0.730527	1.10715	0.517981	1.57389	1.46739	1.28827		2.36353	2.54742	3.32226	2.76858	2.04547	3.0224		8	0.80609	1.44795		2.75686	2.65488				0.29837	0.144343			0.508814	0.506907
9	0.129847	0.282633	0.147941	0.646048	0.506186	0.141465		1.1489	1.10269	1.24927	1.01065	0.59352	2.32983		9	0.188434	0.4465		1.1663	1.40703				0.0834792	0.260508			0.0749422	0.906365
TAS2															TAS2
1	0.248967	0.282633	0.147941	0.129805	0.589139	0.141465		1.77121	1.94549	1.90244	2.25319	1.42818	2.35426		1	0.227641	0.303155		1.87488	2.00957				0.0700968	0.261896			0.0907836	0.508018
2	0.556689	0.589729	0.622871	0.556532	0.224184	0.946522		1.89818	1.7737	1.59278	1.46139	1.37618	1.5492		2	0.590016	0.605989		1.75797	1.47834				0.0330911	0.361552			0.153566	0.0865133
3	0.885654	1.05801	1.0565	1.43008	1.32944	0.946522		2.46045	2.74678	2.05902	2.10414	1.93912	2.92495		3	1.00229	1.24993		2.44885	2.32935				0.0990773	0.255143			0.345482	0.528017
4	1.61914	1.52385	1.70829	1.47963	1.55254	1.56436		1.63753	2.2967	2.09346	2.20308	1.63788	2.27883		4	1.61906	1.53266		2.02987	2.06515				0.0922363	0.0458903			0.337562	0.35024
5	7.45077	7.4736	7.35999	7.73355	7.60114	7.64565		3.89832	4.37106	4.11093	3.64735	3.3644	4.26574		5	7.42895	7.66117		4.1417	3.81025				0.0600996	0.0673747			0.236764	0.460955
6	9.02893	9.06737	9.15369	9.42267	9.44502	9.45083		2.57184	2.98157	2.66915	2.47332	1.65491	2.52663		6	9.08428	9.43956		2.75149	2.26873				0.063893	0.0148675			0.214072	0.488624
7	8.21798	8.29829	8.29983	8.73047	8.54222	8.66603		3.91345	4.04947	3.91646	3.49105	3.18066	3.93886		7	8.27253	8.64834		3.96205	3.57901				0.0468159	0.0956754			0.0776749	0.381168
8	0	0.10049	0	0	0	0		0.859987	0.446126	0.170805	0.123939	0	0.360744		8	0.0342804	0		0.518708	0.169409				0.058018	0			0.346904	0.183291
9	0.129847	0.10049	0	0.461092	0.116442	0		0	0	0.323512	0.0734988	0	0.649087		9	0.0778425	0.206077		0.0382441	0.214974				0.0680936	0.239774			0.253697	0.398626
10	0	0.10049	0	0.358889	0.324436	0.270289		0.688195	0.952527	0.461591	0.756265	0.384909	0.543292		10	0.0342804	0.318331		0.720804	0.571483				0.058018	0.0446633			0.245709	0.186346
11	0	0	0	0.248889	0.324436	0.49784		0.267543	0.883258	0.703484	0.924806	0.593253	0.31574		11	0	0.360856		0.640536	0.615517				0	0.127641			0.316615	0.304932

[truncated: 6 more sheets: Fig.1, Fig.2, Fig.5, Supplemental Figure 6, Supplemental Figure 8, Supplemental Figure 10]
